# Supplementary material for: From Complexity to Competency: International Nursing Perspectives on Comprehensive Geriatric Assessment
Source: Geriatrics (Basel). 2026 Jun 17;11(3):73. doi: 10.3390/geriatrics11030073 (PMC13299193; doi:10.3390/geriatrics11030073)
Supplement: Supplementary file 1 [file geriatrics-11-00073-s001.zip]

Archive with 1 entries (1 files):
- geriatrics-4303008-supplementary.pdf
